# Supplementary material for: Effects of Acute Caffeine Ingestion on Repeated Sprint Ability: A Systematic Review and Meta-Analysis
Source: Nutrients. 2025 Nov 5;17(21):3475. doi: 10.3390/nu17213475 (PMC12608157; doi:10.3390/nu17213475)
Supplement: Supplementary file 1 [file nutrients-17-03475-s001.zip]

Archive with 2 entries (2 files):
- PRISMA 2020 checklist.pdf
- Supplementary material.pdf
